# Supplementary material for: 1-Titanacyclobuta-2,3-diene – an elusive four-membered cyclic allene
Source: Chem Sci. 2019 Apr 23;10(20):5319–25. doi: 10.1039/c9sc01002e (PMC6540905; doi:10.1039/c9sc01002e)
Supplement: Supplementary file 2 [file SC-010-C9SC01002E-s002.cif]

# Electronic Supplementary Material (ESI) for Chemical Science.
# This journal is © The Royal Society of Chemistry 2019

####################################################################### 
# 
# This file contains crystal structure data downloaded from the 
# Cambridge Structural Database (CSD) hosted by the Cambridge 
# Crystallographic Data Centre (CCDC).
# 
# Full information about CCDC data access policies and citation 
# guidelines are available at http://www.ccdc.cam.ac.uk/access/V1 
# 
# Audit and citation data items may have been added by the CCDC. 
# Please retain this information to preserve the provenance of 
# this file and to allow appropriate attribution of the data. 
# 
#######################################################################

data_AX1557
_database_code_depnum_ccdc_archive 'CCDC 1897219'
loop_
_audit_author_name
_audit_author_address
'Anke Spannenberg'
;LIKAT
Germany
;
_audit_update_record             
;
2019-02-14 deposited with the CCDC.	2019-04-22 downloaded from the CCDC.
;

_audit_creation_method           SHELXL-2014/7
_shelx_SHELXL_version_number     2014/7
_chemical_name_systematic        ?
_chemical_name_common            ?
_chemical_melting_point          ?
_chemical_formula_moiety         ?
_chemical_formula_sum            'C29 H42 Si2 Ti'
_chemical_formula_weight         494.70

loop_
_atom_type_symbol
_atom_type_description
_atom_type_scat_dispersion_real
_atom_type_scat_dispersion_imag
_atom_type_scat_source
C C 0.0033 0.0016 'International Tables Vol C Tables 4.2.6.8 and 6.1.1.4'
H H 0.0000 0.0000 'International Tables Vol C Tables 4.2.6.8 and 6.1.1.4'
Si Si 0.0817 0.0704 'International Tables Vol C Tables 4.2.6.8 and 6.1.1.4'
Ti Ti 0.2776 0.4457 'International Tables Vol C Tables 4.2.6.8 and 6.1.1.4'

_space_group_crystal_system      monoclinic
_space_group_IT_number           14
_space_group_name_H-M_alt        'P 21/n'
_space_group_name_Hall           '-P 2yn'

_shelx_space_group_comment       
;
The symmetry employed for this shelxl refinement is uniquely defined
by the following loop, which should always be used as a source of
symmetry information in preference to the above space-group names.
They are only intended as comments.
;

loop_
_space_group_symop_operation_xyz
'x, y, z'
'-x+1/2, y+1/2, -z+1/2'
'-x, -y, -z'
'x-1/2, -y-1/2, z-1/2'

_cell_length_a                   14.2569(6)
_cell_length_b                   10.8620(4)
_cell_length_c                   18.2070(7)
_cell_angle_alpha                90
_cell_angle_beta                 98.8260(8)
_cell_angle_gamma                90
_cell_volume                     2786.12(19)
_cell_formula_units_Z            4
_cell_measurement_temperature    150(2)
_cell_measurement_reflns_used    8923
_cell_measurement_theta_min      2.26
_cell_measurement_theta_max      30.49

_exptl_crystal_description       prism
_exptl_crystal_colour            red
_exptl_crystal_density_meas      ?
_exptl_crystal_density_method    ?
_exptl_crystal_density_diffrn    1.179
_exptl_crystal_F_000             1064
_exptl_transmission_factor_min   ?
_exptl_transmission_factor_max   ?
_exptl_crystal_size_max          0.420
_exptl_crystal_size_mid          0.224
_exptl_crystal_size_min          0.116
_exptl_absorpt_coefficient_mu    0.408
_exptl_absorpt_correction_type   multi-scan
_exptl_absorpt_correction_T_min  0.85
_exptl_absorpt_correction_T_max  0.95
_exptl_absorpt_process_details   'SADABS (Bruker, 2014)'
_exptl_absorpt_special_details   ?
_diffrn_ambient_temperature      150(2)
_diffrn_radiation_wavelength     0.71073
_diffrn_radiation_type           MoK\a
_diffrn_source                   'fine-focus sealed tube'
_diffrn_measurement_device_type  'Bruker APEX-II CCD'
_diffrn_measurement_method       '\f and \w scans'
_diffrn_detector_area_resol_mean 8.3333
_diffrn_reflns_number            25163
_diffrn_reflns_av_unetI/netI     0.0273
_diffrn_reflns_av_R_equivalents  0.0286
_diffrn_reflns_limit_h_min       -18
_diffrn_reflns_limit_h_max       18
_diffrn_reflns_limit_k_min       -13
_diffrn_reflns_limit_k_max       14
_diffrn_reflns_limit_l_min       -22
_diffrn_reflns_limit_l_max       24
_diffrn_reflns_theta_min         1.694
_diffrn_reflns_theta_max         27.999
_diffrn_reflns_theta_full        25.242
_diffrn_measured_fraction_theta_max 1.000
_diffrn_measured_fraction_theta_full 1.000
_diffrn_reflns_Laue_measured_fraction_max 1.000
_diffrn_reflns_Laue_measured_fraction_full 1.000
_diffrn_reflns_point_group_measured_fraction_max 1.000
_diffrn_reflns_point_group_measured_fraction_full 1.000
_reflns_number_total             6735
_reflns_number_gt                5551
_reflns_threshold_expression     'I > 2\s(I)'
_reflns_Friedel_coverage         0.000
_reflns_Friedel_fraction_max     .
_reflns_Friedel_fraction_full    .

_reflns_special_details          
;
 Reflections were merged by SHELXL according to the crystal
 class for the calculation of statistics and refinement.
 
 _reflns_Friedel_fraction is defined as the number of unique
 Friedel pairs measured divided by the number that would be
 possible theoretically, ignoring centric projections and
 systematic absences.
;

_computing_data_collection       'APEX2 (Bruker, 2014)'
_computing_cell_refinement       'SAINT (Bruker, 2013)'
_computing_data_reduction        SAINT
_computing_structure_solution    'SHELXS-97 (Sheldrick, 2008)'
_computing_structure_refinement  'SHELXL-2014/7 (Sheldrick, 2015)'
_computing_molecular_graphics    ?
_computing_publication_material  ?
_refine_special_details          ?
_refine_ls_structure_factor_coef Fsqd
_refine_ls_matrix_type           full
_refine_ls_weighting_scheme      calc
_refine_ls_weighting_details     
'w=1/[\s^2^(Fo^2^)+(0.0467P)^2^+1.0432P] where P=(Fo^2^+2Fc^2^)/3'
_atom_sites_solution_primary     ?
_atom_sites_solution_secondary   ?
_atom_sites_solution_hydrogens   geom
_refine_ls_hydrogen_treatment    constr
_refine_ls_extinction_method     none
_refine_ls_extinction_coef       .
_refine_ls_number_reflns         6735
_refine_ls_number_parameters     314
_refine_ls_number_restraints     15
_refine_ls_R_factor_all          0.0443
_refine_ls_R_factor_gt           0.0340
_refine_ls_wR_factor_ref         0.0934
_refine_ls_wR_factor_gt          0.0857
_refine_ls_goodness_of_fit_ref   1.013
_refine_ls_restrained_S_all      1.015
_refine_ls_shift/su_max          0.000
_refine_ls_shift/su_mean         0.000

loop_
_atom_site_label
_atom_site_type_symbol
_atom_site_fract_x
_atom_site_fract_y
_atom_site_fract_z
_atom_site_U_iso_or_equiv
_atom_site_adp_type
_atom_site_occupancy
_atom_site_site_symmetry_order
_atom_site_calc_flag
_atom_site_refinement_flags_posn
_atom_site_refinement_flags_adp
_atom_site_refinement_flags_occupancy
_atom_site_disorder_assembly
_atom_site_disorder_group
C1 C 0.35479(10) 0.22332(14) 0.11086(8) 0.0249(3) Uani 1 1 d . . . . .
C2 C 0.32253(10) 0.32440(14) 0.07762(8) 0.0237(3) Uani 1 1 d . . . . .
C3 C 0.26714(10) 0.38008(14) 0.02381(8) 0.0250(3) Uani 1 1 d . . . . .
C4 C 0.46901(15) 0.00350(19) 0.18027(11) 0.0478(5) Uani 1 1 d . . . . .
H4A H 0.4106 -0.0271 0.1961 0.072 Uiso 1 1 calc R U . . .
H4B H 0.5237 -0.0197 0.2171 0.072 Uiso 1 1 calc R U . . .
H4C H 0.4758 -0.0325 0.1320 0.072 Uiso 1 1 calc R U . . .
C5 C 0.45867(13) 0.24218(19) 0.26560(9) 0.0404(4) Uani 1 1 d . . . . .
H5A H 0.4688 0.3313 0.2639 0.061 Uiso 1 1 calc R U . . .
H5B H 0.5084 0.2051 0.3020 0.061 Uiso 1 1 calc R U . . .
H5C H 0.3965 0.2256 0.2801 0.061 Uiso 1 1 calc R U . . .
C6 C 0.57304(12) 0.2344(2) 0.13954(11) 0.0484(5) Uani 1 1 d . . . . .
H6A H 0.5797 0.1966 0.0918 0.073 Uiso 1 1 calc R U . . .
H6B H 0.6285 0.2140 0.1763 0.073 Uiso 1 1 calc R U . . .
H6C H 0.5684 0.3240 0.1336 0.073 Uiso 1 1 calc R U . . .
C7 C 0.13373(14) 0.57129(18) 0.08046(11) 0.0429(4) Uani 1 1 d . . . . .
H7A H 0.0774 0.5184 0.0719 0.064 Uiso 1 1 calc R U . . .
H7B H 0.1143 0.6578 0.0749 0.064 Uiso 1 1 calc R U . . .
H7C H 0.1676 0.5575 0.1308 0.064 Uiso 1 1 calc R U . . .
C8 C 0.31430(15) 0.64434(19) 0.02663(17) 0.0639(7) Uani 1 1 d . . . . .
H8A H 0.3487 0.6347 0.0772 0.096 Uiso 1 1 calc R U . . .
H8B H 0.2898 0.7286 0.0200 0.096 Uiso 1 1 calc R U . . .
H8C H 0.3574 0.6281 -0.0093 0.096 Uiso 1 1 calc R U . . .
C9 C 0.14538(14) 0.5532(2) -0.08385(11) 0.0480(5) Uani 1 1 d . . . . .
H9A H 0.1896 0.5574 -0.1200 0.072 Uiso 1 1 calc R U . . .
H9B H 0.1083 0.6294 -0.0859 0.072 Uiso 1 1 calc R U . . .
H9C H 0.1025 0.4830 -0.0956 0.072 Uiso 1 1 calc R U . . .
C10 C 0.33390(10) 0.00011(14) -0.01524(8) 0.0254(3) Uani 1 1 d . . . . .
H10 H 0.3407 -0.0770 0.0151 0.031 Uiso 1 1 calc R U . . .
C11 C 0.40106(10) 0.09700(15) -0.01083(8) 0.0250(3) Uani 1 1 d . . . . .
H11 H 0.4615 0.1013 0.0251 0.030 Uiso 1 1 calc R U . . .
C12 C 0.37354(10) 0.17992(15) -0.06893(8) 0.0255(3) Uani 1 1 d . . . . .
C13 C 0.42426(11) 0.29254(16) -0.08992(10) 0.0347(4) Uani 1 1 d D . . . .
H13A H 0.4841 0.2676 -0.1071 0.042 Uiso 0.608(6) 1 calc R U P A 1
H13B H 0.4408 0.3454 -0.0455 0.042 Uiso 0.608(6) 1 calc R U P A 1
H13C H 0.4933 0.2760 -0.0845 0.042 Uiso 0.392(6) 1 calc R U P A 2
H13D H 0.4141 0.3614 -0.0564 0.042 Uiso 0.392(6) 1 calc R U P A 2
C16 C 0.24300(12) 0.19460(18) -0.18203(9) 0.0376(4) Uani 1 1 d D . . . .
H16A H 0.1877 0.2433 -0.1720 0.045 Uiso 0.608(6) 1 calc R U P A 1
H16B H 0.2204 0.1320 -0.2202 0.045 Uiso 0.608(6) 1 calc R U P A 1
H16C H 0.1736 0.1975 -0.1822 0.045 Uiso 0.392(6) 1 calc R U P A 2
H16D H 0.2547 0.1448 -0.2253 0.045 Uiso 0.392(6) 1 calc R U P A 2
C17 C 0.28927(10) 0.13242(15) -0.11183(8) 0.0259(3) Uani 1 1 d . . . . .
C18 C 0.26563(10) 0.02092(15) -0.07960(8) 0.0253(3) Uani 1 1 d . . . . .
C19 C 0.18058(11) -0.05942(16) -0.10431(9) 0.0312(3) Uani 1 1 d . . . . .
H19A H 0.2015 -0.1405 -0.1206 0.037 Uiso 1 1 calc R U . . .
H19B H 0.1395 -0.0207 -0.1468 0.037 Uiso 1 1 calc R U . . .
C20 C 0.12490(11) -0.07631(15) -0.03936(9) 0.0295(3) Uani 1 1 d . . . . .
H20A H 0.0609 -0.1091 -0.0579 0.035 Uiso 1 1 calc R U . . .
H20B H 0.1581 -0.1359 -0.0032 0.035 Uiso 1 1 calc R U . . .
C21 C 0.11666(10) 0.04547(14) -0.00226(8) 0.0236(3) Uani 1 1 d . . . . .
C22 C 0.13790(10) 0.07155(14) 0.07481(8) 0.0238(3) Uani 1 1 d . . . . .
C23 C 0.16516(12) -0.01773(16) 0.13753(9) 0.0324(3) Uani 1 1 d . . . . .
H23A H 0.2200 -0.0675 0.1275 0.039 Uiso 1 1 calc R U . . .
H23B H 0.1115 -0.0745 0.1405 0.039 Uiso 1 1 calc R U . . .
C24 C 0.19112(14) 0.04917(19) 0.21174(9) 0.0424(4) Uani 1 1 d . . . . .
H24A H 0.1888 -0.0099 0.2528 0.051 Uiso 1 1 calc R U . . .
H24B H 0.2569 0.0805 0.2158 0.051 Uiso 1 1 calc R U . . .
C25 C 0.12455(15) 0.1561(2) 0.21977(10) 0.0469(5) Uani 1 1 d . . . . .
H25A H 0.1407 0.1922 0.2701 0.056 Uiso 1 1 calc R U . . .
H25B H 0.0584 0.1255 0.2143 0.056 Uiso 1 1 calc R U . . .
C26 C 0.13186(12) 0.25576(17) 0.16131(9) 0.0339(4) Uani 1 1 d . . . . .
H26A H 0.0812 0.3177 0.1625 0.041 Uiso 1 1 calc R U . . .
H26B H 0.1939 0.2980 0.1725 0.041 Uiso 1 1 calc R U . . .
C27 C 0.12205(10) 0.19823(14) 0.08590(8) 0.0243(3) Uani 1 1 d . . . . .
C28 C 0.09220(9) 0.25121(14) 0.01511(8) 0.0256(3) Uani 1 1 d . . . . .
H28 H 0.0702 0.3380 0.0057 0.031 Uiso 1 1 calc R U . . .
C29 C 0.08909(9) 0.15825(14) -0.03893(8) 0.0243(3) Uani 1 1 d . . . . .
H29 H 0.0617 0.1671 -0.0926 0.029 Uiso 1 1 calc R U . . .
Si1 Si 0.46317(3) 0.17456(4) 0.17184(2) 0.02768(11) Uani 1 1 d . . . . .
Si2 Si 0.21360(3) 0.53351(4) 0.01142(3) 0.02893(11) Uani 1 1 d . . . . .
Ti1 Ti 0.25063(2) 0.17631(2) 0.01058(2) 0.01877(7) Uani 1 1 d . . . . .
C14A C 0.3642(3) 0.3660(3) -0.15093(19) 0.0431(10) Uani 0.608(6) 1 d D . P A 1
H14A H 0.4050 0.4243 -0.1734 0.052 Uiso 0.608(6) 1 calc R U P A 1
H14B H 0.3159 0.4141 -0.1296 0.052 Uiso 0.608(6) 1 calc R U P A 1
C15A C 0.3155(3) 0.2791(4) -0.21029(17) 0.0448(10) Uani 0.608(6) 1 d D . P A 1
H15A H 0.3642 0.2279 -0.2290 0.054 Uiso 0.608(6) 1 calc R U P A 1
H15B H 0.2830 0.3282 -0.2525 0.054 Uiso 0.608(6) 1 calc R U P A 1
C14B C 0.3867(3) 0.3283(7) -0.1706(2) 0.0468(17) Uani 0.392(6) 1 d D . P A 2
H14C H 0.4088 0.4126 -0.1796 0.056 Uiso 0.392(6) 1 calc R U P A 2
H14D H 0.4146 0.2719 -0.2041 0.056 Uiso 0.392(6) 1 calc R U P A 2
C15B C 0.2790(4) 0.3244(4) -0.1906(3) 0.0448(15) Uani 0.392(6) 1 d D . P A 2
H15C H 0.2502 0.3809 -0.1577 0.054 Uiso 0.392(6) 1 calc R U P A 2
H15D H 0.2602 0.3522 -0.2425 0.054 Uiso 0.392(6) 1 calc R U P A 2

loop_
_atom_site_aniso_label
_atom_site_aniso_U_11
_atom_site_aniso_U_22
_atom_site_aniso_U_33
_atom_site_aniso_U_23
_atom_site_aniso_U_13
_atom_site_aniso_U_12
C1 0.0217(6) 0.0269(8) 0.0255(7) -0.0044(6) 0.0022(5) 0.0006(6)
C2 0.0187(6) 0.0229(7) 0.0296(7) -0.0060(6) 0.0040(5) -0.0036(5)
C3 0.0215(6) 0.0207(7) 0.0334(8) 0.0004(6) 0.0060(6) -0.0026(5)
C4 0.0565(12) 0.0434(11) 0.0399(10) 0.0013(8) -0.0041(9) 0.0212(9)
C5 0.0377(9) 0.0548(12) 0.0277(8) -0.0101(8) 0.0016(7) 0.0040(8)
C6 0.0248(8) 0.0760(15) 0.0446(10) -0.0247(10) 0.0054(7) -0.0035(9)
C7 0.0448(10) 0.0354(10) 0.0485(10) -0.0012(8) 0.0072(8) 0.0154(8)
C8 0.0381(10) 0.0272(10) 0.124(2) 0.0077(12) 0.0045(12) -0.0060(8)
C9 0.0481(11) 0.0486(12) 0.0462(11) 0.0133(9) 0.0035(9) 0.0133(9)
C10 0.0261(7) 0.0235(8) 0.0268(7) -0.0027(6) 0.0045(6) 0.0044(6)
C11 0.0187(6) 0.0302(8) 0.0259(7) -0.0060(6) 0.0029(5) 0.0046(6)
C12 0.0191(6) 0.0314(8) 0.0272(7) -0.0031(6) 0.0071(5) -0.0013(6)
C13 0.0266(7) 0.0373(10) 0.0425(9) -0.0015(7) 0.0131(7) -0.0083(7)
C16 0.0299(8) 0.0565(12) 0.0261(8) 0.0090(8) 0.0034(6) -0.0030(8)
C17 0.0211(6) 0.0350(9) 0.0220(7) -0.0011(6) 0.0046(5) -0.0022(6)
C18 0.0240(7) 0.0289(8) 0.0237(7) -0.0063(6) 0.0057(5) -0.0022(6)
C19 0.0292(7) 0.0341(9) 0.0303(8) -0.0100(7) 0.0045(6) -0.0086(7)
C20 0.0272(7) 0.0273(8) 0.0343(8) -0.0048(6) 0.0056(6) -0.0079(6)
C21 0.0184(6) 0.0255(8) 0.0268(7) 0.0021(6) 0.0030(5) -0.0046(5)
C22 0.0196(6) 0.0273(8) 0.0251(7) 0.0033(6) 0.0055(5) -0.0036(6)
C23 0.0351(8) 0.0328(9) 0.0294(8) 0.0092(7) 0.0053(6) -0.0050(7)
C24 0.0483(10) 0.0508(12) 0.0271(8) 0.0094(8) 0.0022(7) -0.0075(9)
C25 0.0525(11) 0.0626(14) 0.0284(9) -0.0040(8) 0.0154(8) -0.0086(10)
C26 0.0316(8) 0.0388(10) 0.0333(8) -0.0071(7) 0.0115(7) -0.0027(7)
C27 0.0183(6) 0.0285(8) 0.0271(7) -0.0008(6) 0.0067(5) -0.0021(5)
C28 0.0159(6) 0.0259(8) 0.0353(8) 0.0052(6) 0.0048(6) 0.0000(5)
C29 0.0156(6) 0.0307(8) 0.0258(7) 0.0050(6) 0.0005(5) -0.0032(5)
Si1 0.02273(19) 0.0363(3) 0.0224(2) -0.00655(17) -0.00183(15) 0.00671(17)
Si2 0.0237(2) 0.0208(2) 0.0416(2) 0.00395(18) 0.00279(17) 0.00055(16)
Ti1 0.01567(12) 0.01971(14) 0.02077(13) 0.00071(10) 0.00231(9) -0.00050(9)
C14A 0.0379(19) 0.039(2) 0.056(2) 0.0178(17) 0.0164(17) 0.0019(15)
C15A 0.0389(19) 0.064(3) 0.0319(16) 0.0193(16) 0.0079(13) -0.0046(17)
C14B 0.047(4) 0.037(4) 0.060(4) 0.011(3) 0.019(3) -0.004(3)
C15B 0.048(3) 0.051(3) 0.036(3) 0.015(2) 0.008(2) 0.003(3)

_geom_special_details            
;
 All esds (except the esd in the dihedral angle between two l.s. planes)
 are estimated using the full covariance matrix.  The cell esds are taken
 into account individually in the estimation of esds in distances, angles
 and torsion angles; correlations between esds in cell parameters are only
 used when they are defined by crystal symmetry.  An approximate (isotropic)
 treatment of cell esds is used for estimating esds involving l.s. planes.
;

loop_
_geom_bond_atom_site_label_1
_geom_bond_atom_site_label_2
_geom_bond_distance
_geom_bond_site_symmetry_2
_geom_bond_publ_flag
C1 C2 1.303(2) . ?
C1 Si1 1.8370(15) . ?
C1 Ti1 2.2287(14) . ?
C2 C3 1.308(2) . ?
C2 Ti1 2.1781(14) . ?
C3 Si2 1.8326(16) . ?
C3 Ti1 2.2349(15) . ?
C4 Si1 1.865(2) . ?
C4 H4A 0.9800 . ?
C4 H4B 0.9800 . ?
C4 H4C 0.9800 . ?
C5 Si1 1.8685(17) . ?
C5 H5A 0.9800 . ?
C5 H5B 0.9800 . ?
C5 H5C 0.9800 . ?
C6 Si1 1.8721(19) . ?
C6 H6A 0.9800 . ?
C6 H6B 0.9800 . ?
C6 H6C 0.9800 . ?
C7 Si2 1.8666(19) . ?
C7 H7A 0.9800 . ?
C7 H7B 0.9800 . ?
C7 H7C 0.9800 . ?
C8 Si2 1.862(2) . ?
C8 H8A 0.9800 . ?
C8 H8B 0.9800 . ?
C8 H8C 0.9800 . ?
C9 Si2 1.8662(19) . ?
C9 H9A 0.9800 . ?
C9 H9B 0.9800 . ?
C9 H9C 0.9800 . ?
C10 C11 1.417(2) . ?
C10 C18 1.422(2) . ?
C10 Ti1 2.3376(15) . ?
C10 H10 1.0000 . ?
C11 C12 1.399(2) . ?
C11 Ti1 2.3979(14) . ?
C11 H11 1.0000 . ?
C12 C17 1.425(2) . ?
C12 C13 1.500(2) . ?
C12 Ti1 2.4385(14) . ?
C13 C14A 1.520(3) . ?
C13 C14B 1.534(3) . ?
C13 H13A 0.9900 . ?
C13 H13B 0.9900 . ?
C13 H13C 0.9900 . ?
C13 H13D 0.9900 . ?
C16 C17 1.505(2) . ?
C16 C15B 1.516(3) . ?
C16 C15A 1.529(3) . ?
C16 H16A 0.9900 . ?
C16 H16B 0.9900 . ?
C16 H16C 0.9900 . ?
C16 H16D 0.9900 . ?
C17 C18 1.409(2) . ?
C17 Ti1 2.4237(15) . ?
C18 C19 1.506(2) . ?
C18 Ti1 2.3871(15) . ?
C19 C20 1.533(2) . ?
C19 H19A 0.9900 . ?
C19 H19B 0.9900 . ?
C20 C21 1.498(2) . ?
C20 H20A 0.9900 . ?
C20 H20B 0.9900 . ?
C21 C22 1.418(2) . ?
C21 C29 1.421(2) . ?
C21 Ti1 2.3634(14) . ?
C22 C27 1.414(2) . ?
C22 C23 1.503(2) . ?
C22 Ti1 2.4130(14) . ?
C23 C24 1.529(2) . ?
C23 H23A 0.9900 . ?
C23 H23B 0.9900 . ?
C24 C25 1.522(3) . ?
C24 H24A 0.9900 . ?
C24 H24B 0.9900 . ?
C25 C26 1.532(3) . ?
C25 H25A 0.9900 . ?
C25 H25B 0.9900 . ?
C26 C27 1.495(2) . ?
C26 H26A 0.9900 . ?
C26 H26B 0.9900 . ?
C27 C28 1.416(2) . ?
C27 Ti1 2.4636(14) . ?
C28 C29 1.406(2) . ?
C28 Ti1 2.4142(14) . ?
C28 H28 1.0000 . ?
C29 Ti1 2.3491(13) . ?
C29 H29 1.0000 . ?
C14A C15A 1.521(3) . ?
C14A H14A 0.9900 . ?
C14A H14B 0.9900 . ?
C15A H15A 0.9900 . ?
C15A H15B 0.9900 . ?
C14B C15B 1.523(4) . ?
C14B H14C 0.9900 . ?
C14B H14D 0.9900 . ?
C15B H15C 0.9900 . ?
C15B H15D 0.9900 . ?

loop_
_geom_angle_atom_site_label_1
_geom_angle_atom_site_label_2
_geom_angle_atom_site_label_3
_geom_angle
_geom_angle_site_symmetry_1
_geom_angle_site_symmetry_3
_geom_angle_publ_flag
C2 C1 Si1 136.71(12) . . ?
C2 C1 Ti1 70.69(9) . . ?
Si1 C1 Ti1 145.29(8) . . ?
C1 C2 C3 150.08(15) . . ?
C1 C2 Ti1 74.94(9) . . ?
C3 C2 Ti1 75.15(9) . . ?
C2 C3 Si2 134.80(13) . . ?
C2 C3 Ti1 70.39(9) . . ?
Si2 C3 Ti1 148.47(8) . . ?
Si1 C4 H4A 109.5 . . ?
Si1 C4 H4B 109.5 . . ?
H4A C4 H4B 109.5 . . ?
Si1 C4 H4C 109.5 . . ?
H4A C4 H4C 109.5 . . ?
H4B C4 H4C 109.5 . . ?
Si1 C5 H5A 109.5 . . ?
Si1 C5 H5B 109.5 . . ?
H5A C5 H5B 109.5 . . ?
Si1 C5 H5C 109.5 . . ?
H5A C5 H5C 109.5 . . ?
H5B C5 H5C 109.5 . . ?
Si1 C6 H6A 109.5 . . ?
Si1 C6 H6B 109.5 . . ?
H6A C6 H6B 109.5 . . ?
Si1 C6 H6C 109.5 . . ?
H6A C6 H6C 109.5 . . ?
H6B C6 H6C 109.5 . . ?
Si2 C7 H7A 109.5 . . ?
Si2 C7 H7B 109.5 . . ?
H7A C7 H7B 109.5 . . ?
Si2 C7 H7C 109.5 . . ?
H7A C7 H7C 109.5 . . ?
H7B C7 H7C 109.5 . . ?
Si2 C8 H8A 109.5 . . ?
Si2 C8 H8B 109.5 . . ?
H8A C8 H8B 109.5 . . ?
Si2 C8 H8C 109.5 . . ?
H8A C8 H8C 109.5 . . ?
H8B C8 H8C 109.5 . . ?
Si2 C9 H9A 109.5 . . ?
Si2 C9 H9B 109.5 . . ?
H9A C9 H9B 109.5 . . ?
Si2 C9 H9C 109.5 . . ?
H9A C9 H9C 109.5 . . ?
H9B C9 H9C 109.5 . . ?
C11 C10 C18 107.45(13) . . ?
C11 C10 Ti1 74.94(8) . . ?
C18 C10 Ti1 74.40(9) . . ?
C11 C10 H10 125.7 . . ?
C18 C10 H10 125.7 . . ?
Ti1 C10 H10 125.7 . . ?
C12 C11 C10 109.07(12) . . ?
C12 C11 Ti1 74.79(8) . . ?
C10 C11 Ti1 70.28(8) . . ?
C12 C11 H11 125.4 . . ?
C10 C11 H11 125.4 . . ?
Ti1 C11 H11 125.4 . . ?
C11 C12 C17 107.24(13) . . ?
C11 C12 C13 128.87(13) . . ?
C17 C12 C13 123.66(14) . . ?
C11 C12 Ti1 71.60(8) . . ?
C17 C12 Ti1 72.39(8) . . ?
C13 C12 Ti1 125.64(11) . . ?
C12 C13 C14A 112.00(19) . . ?
C12 C13 C14B 109.9(3) . . ?
C12 C13 H13A 109.2 . . ?
C14A C13 H13A 109.2 . . ?
C12 C13 H13B 109.2 . . ?
C14A C13 H13B 109.2 . . ?
H13A C13 H13B 107.9 . . ?
C12 C13 H13C 109.7 . . ?
C14B C13 H13C 109.7 . . ?
C12 C13 H13D 109.7 . . ?
C14B C13 H13D 109.7 . . ?
H13C C13 H13D 108.2 . . ?
C17 C16 C15B 113.1(2) . . ?
C17 C16 C15A 108.92(17) . . ?
C17 C16 H16A 109.9 . . ?
C15A C16 H16A 109.9 . . ?
C17 C16 H16B 109.9 . . ?
C15A C16 H16B 109.9 . . ?
H16A C16 H16B 108.3 . . ?
C17 C16 H16C 109.0 . . ?
C15B C16 H16C 109.0 . . ?
C17 C16 H16D 109.0 . . ?
C15B C16 H16D 109.0 . . ?
H16C C16 H16D 107.8 . . ?
C18 C17 C12 108.56(13) . . ?
C18 C17 C16 129.60(14) . . ?
C12 C17 C16 121.71(14) . . ?
C18 C17 Ti1 71.55(8) . . ?
C12 C17 Ti1 73.52(8) . . ?
C16 C17 Ti1 124.10(11) . . ?
C17 C18 C10 107.61(13) . . ?
C17 C18 C19 127.37(14) . . ?
C10 C18 C19 124.90(14) . . ?
C17 C18 Ti1 74.40(9) . . ?
C10 C18 Ti1 70.59(8) . . ?
C19 C18 Ti1 117.53(10) . . ?
C18 C19 C20 109.12(12) . . ?
C18 C19 H19A 109.9 . . ?
C20 C19 H19A 109.9 . . ?
C18 C19 H19B 109.9 . . ?
C20 C19 H19B 109.9 . . ?
H19A C19 H19B 108.3 . . ?
C21 C20 C19 109.14(13) . . ?
C21 C20 H20A 109.9 . . ?
C19 C20 H20A 109.9 . . ?
C21 C20 H20B 109.9 . . ?
C19 C20 H20B 109.9 . . ?
H20A C20 H20B 108.3 . . ?
C22 C21 C29 107.12(13) . . ?
C22 C21 C20 127.09(14) . . ?
C29 C21 C20 125.75(13) . . ?
C22 C21 Ti1 74.65(8) . . ?
C29 C21 Ti1 71.89(8) . . ?
C20 C21 Ti1 117.22(10) . . ?
C27 C22 C21 108.74(13) . . ?
C27 C22 C23 123.20(14) . . ?
C21 C22 C23 127.88(14) . . ?
C27 C22 Ti1 75.12(8) . . ?
C21 C22 Ti1 70.83(8) . . ?
C23 C22 Ti1 123.96(10) . . ?
C22 C23 C24 111.35(14) . . ?
C22 C23 H23A 109.4 . . ?
C24 C23 H23A 109.4 . . ?
C22 C23 H23B 109.4 . . ?
C24 C23 H23B 109.4 . . ?
H23A C23 H23B 108.0 . . ?
C25 C24 C23 112.21(15) . . ?
C25 C24 H24A 109.2 . . ?
C23 C24 H24A 109.2 . . ?
C25 C24 H24B 109.2 . . ?
C23 C24 H24B 109.2 . . ?
H24A C24 H24B 107.9 . . ?
C24 C25 C26 111.26(15) . . ?
C24 C25 H25A 109.4 . . ?
C26 C25 H25A 109.4 . . ?
C24 C25 H25B 109.4 . . ?
C26 C25 H25B 109.4 . . ?
H25A C25 H25B 108.0 . . ?
C27 C26 C25 109.63(15) . . ?
C27 C26 H26A 109.7 . . ?
C25 C26 H26A 109.7 . . ?
C27 C26 H26B 109.7 . . ?
C25 C26 H26B 109.7 . . ?
H26A C26 H26B 108.2 . . ?
C22 C27 C28 107.32(13) . . ?
C22 C27 C26 122.91(14) . . ?
C28 C27 C26 129.69(15) . . ?
C22 C27 Ti1 71.19(8) . . ?
C28 C27 Ti1 71.22(8) . . ?
C26 C27 Ti1 125.36(10) . . ?
C29 C28 C27 108.54(13) . . ?
C29 C28 Ti1 70.32(8) . . ?
C27 C28 Ti1 75.05(8) . . ?
C29 C28 H28 125.6 . . ?
C27 C28 H28 125.6 . . ?
Ti1 C28 H28 125.6 . . ?
C28 C29 C21 108.27(13) . . ?
C28 C29 Ti1 75.39(8) . . ?
C21 C29 Ti1 73.00(8) . . ?
C28 C29 H29 125.5 . . ?
C21 C29 H29 125.5 . . ?
Ti1 C29 H29 125.5 . . ?
C1 Si1 C4 111.08(8) . . ?
C1 Si1 C5 107.18(7) . . ?
C4 Si1 C5 108.89(9) . . ?
C1 Si1 C6 112.13(8) . . ?
C4 Si1 C6 110.05(10) . . ?
C5 Si1 C6 107.35(9) . . ?
C3 Si2 C8 105.82(8) . . ?
C3 Si2 C9 111.49(9) . . ?
C8 Si2 C9 110.14(11) . . ?
C3 Si2 C7 113.74(8) . . ?
C8 Si2 C7 107.09(11) . . ?
C9 Si2 C7 108.42(9) . . ?
C2 Ti1 C1 34.37(6) . . ?
C2 Ti1 C3 34.46(5) . . ?
C1 Ti1 C3 68.83(6) . . ?
C2 Ti1 C10 120.50(5) . . ?
C1 Ti1 C10 93.28(5) . . ?
C3 Ti1 C10 141.64(5) . . ?
C2 Ti1 C29 128.76(5) . . ?
C1 Ti1 C29 145.52(5) . . ?
C3 Ti1 C29 101.82(5) . . ?
C10 Ti1 C29 110.65(5) . . ?
C2 Ti1 C21 143.44(5) . . ?
C1 Ti1 C21 130.21(5) . . ?
C3 Ti1 C21 132.56(5) . . ?
C10 Ti1 C21 85.15(5) . . ?
C29 Ti1 C21 35.11(5) . . ?
C2 Ti1 C18 145.44(5) . . ?
C1 Ti1 C18 127.35(5) . . ?
C3 Ti1 C18 139.05(6) . . ?
C10 Ti1 C18 35.01(5) . . ?
C29 Ti1 C18 82.12(5) . . ?
C21 Ti1 C18 70.31(5) . . ?
C2 Ti1 C11 90.04(5) . . ?
C1 Ti1 C11 73.47(5) . . ?
C3 Ti1 C11 106.93(5) . . ?
C10 Ti1 C11 34.79(5) . . ?
C29 Ti1 C11 139.13(5) . . ?
C21 Ti1 C11 119.82(5) . . ?
C18 Ti1 C11 57.14(5) . . ?
C2 Ti1 C22 111.58(5) . . ?
C1 Ti1 C22 96.93(5) . . ?
C3 Ti1 C22 118.80(5) . . ?
C10 Ti1 C22 96.20(5) . . ?
C29 Ti1 C22 57.31(5) . . ?
C21 Ti1 C22 34.52(5) . . ?
C18 Ti1 C22 97.85(5) . . ?
C11 Ti1 C22 126.03(5) . . ?
C2 Ti1 C28 95.41(5) . . ?
C1 Ti1 C28 113.84(5) . . ?
C3 Ti1 C28 75.30(5) . . ?
C10 Ti1 C28 142.14(5) . . ?
C29 Ti1 C28 34.30(5) . . ?
C21 Ti1 C28 57.30(5) . . ?
C18 Ti1 C28 116.41(5) . . ?
C11 Ti1 C28 172.51(5) . . ?
C22 Ti1 C28 56.36(5) . . ?
C2 Ti1 C17 120.45(5) . . ?
C1 Ti1 C17 125.55(5) . . ?
C3 Ti1 C17 105.00(6) . . ?
C10 Ti1 C17 57.31(5) . . ?
C29 Ti1 C17 88.77(5) . . ?
C21 Ti1 C17 94.88(5) . . ?
C18 Ti1 C17 34.05(5) . . ?
C11 Ti1 C17 56.27(5) . . ?
C22 Ti1 C17 127.96(5) . . ?
C28 Ti1 C17 116.33(5) . . ?
C2 Ti1 C12 90.09(5) . . ?
C1 Ti1 C12 91.92(5) . . ?
C3 Ti1 C12 88.55(5) . . ?
C10 Ti1 C12 57.34(5) . . ?
C29 Ti1 C12 121.67(5) . . ?
C21 Ti1 C12 126.47(5) . . ?
C18 Ti1 C12 56.95(5) . . ?
C11 Ti1 C12 33.61(5) . . ?
C22 Ti1 C12 152.63(5) . . ?
C28 Ti1 C12 140.91(5) . . ?
C17 Ti1 C12 34.09(5) . . ?
C13 C14A C15A 109.8(3) . . ?
C13 C14A H14A 109.7 . . ?
C15A C14A H14A 109.7 . . ?
C13 C14A H14B 109.7 . . ?
C15A C14A H14B 109.7 . . ?
H14A C14A H14B 108.2 . . ?
C14A C15A C16 113.1(3) . . ?
C14A C15A H15A 109.0 . . ?
C16 C15A H15A 109.0 . . ?
C14A C15A H15B 109.0 . . ?
C16 C15A H15B 109.0 . . ?
H15A C15A H15B 107.8 . . ?
C15B C14B C13 114.3(4) . . ?
C15B C14B H14C 108.7 . . ?
C13 C14B H14C 108.7 . . ?
C15B C14B H14D 108.7 . . ?
C13 C14B H14D 108.7 . . ?
H14C C14B H14D 107.6 . . ?
C16 C15B C14B 110.3(5) . . ?
C16 C15B H15C 109.6 . . ?
C14B C15B H15C 109.6 . . ?
C16 C15B H15D 109.6 . . ?
C14B C15B H15D 109.6 . . ?
H15C C15B H15D 108.1 . . ?

loop_
_geom_torsion_atom_site_label_1
_geom_torsion_atom_site_label_2
_geom_torsion_atom_site_label_3
_geom_torsion_atom_site_label_4
_geom_torsion
_geom_torsion_site_symmetry_1
_geom_torsion_site_symmetry_2
_geom_torsion_site_symmetry_3
_geom_torsion_site_symmetry_4
_geom_torsion_publ_flag
Si1 C1 C2 C3 155.0(2) . . . . ?
Ti1 C1 C2 C3 1.1(3) . . . . ?
Si1 C1 C2 Ti1 153.94(16) . . . . ?
C1 C2 C3 Si2 156.0(2) . . . . ?
Ti1 C2 C3 Si2 157.15(15) . . . . ?
C1 C2 C3 Ti1 -1.1(3) . . . . ?
C18 C10 C11 C12 2.65(17) . . . . ?
Ti1 C10 C11 C12 -65.24(10) . . . . ?
C18 C10 C11 Ti1 67.88(10) . . . . ?
C10 C11 C12 C17 -1.73(17) . . . . ?
Ti1 C11 C12 C17 -64.08(10) . . . . ?
C10 C11 C12 C13 -176.27(15) . . . . ?
Ti1 C11 C12 C13 121.38(16) . . . . ?
C10 C11 C12 Ti1 62.35(10) . . . . ?
C11 C12 C13 C14A -172.9(2) . . . . ?
C17 C12 C13 C14A 13.3(3) . . . . ?
Ti1 C12 C13 C14A -78.4(2) . . . . ?
C11 C12 C13 C14B 160.5(3) . . . . ?
C17 C12 C13 C14B -13.3(3) . . . . ?
Ti1 C12 C13 C14B -105.0(3) . . . . ?
C11 C12 C17 C18 0.14(17) . . . . ?
C13 C12 C17 C18 175.04(14) . . . . ?
Ti1 C12 C17 C18 -63.42(10) . . . . ?
C11 C12 C17 C16 -176.14(14) . . . . ?
C13 C12 C17 C16 -1.2(2) . . . . ?
Ti1 C12 C17 C16 120.30(15) . . . . ?
C11 C12 C17 Ti1 63.56(10) . . . . ?
C13 C12 C17 Ti1 -121.54(15) . . . . ?
C15B C16 C17 C18 170.0(3) . . . . ?
C15A C16 C17 C18 -156.1(2) . . . . ?
C15B C16 C17 C12 -14.6(3) . . . . ?
C15A C16 C17 C12 19.3(3) . . . . ?
C15B C16 C17 Ti1 76.3(3) . . . . ?
C15A C16 C17 Ti1 110.2(2) . . . . ?
C12 C17 C18 C10 1.48(17) . . . . ?
C16 C17 C18 C10 177.37(16) . . . . ?
Ti1 C17 C18 C10 -63.22(10) . . . . ?
C12 C17 C18 C19 177.69(14) . . . . ?
C16 C17 C18 C19 -6.4(3) . . . . ?
Ti1 C17 C18 C19 113.00(15) . . . . ?
C12 C17 C18 Ti1 64.70(10) . . . . ?
C16 C17 C18 Ti1 -119.41(17) . . . . ?
C11 C10 C18 C17 -2.52(16) . . . . ?
Ti1 C10 C18 C17 65.73(11) . . . . ?
C11 C10 C18 C19 -178.85(14) . . . . ?
Ti1 C10 C18 C19 -110.60(14) . . . . ?
C11 C10 C18 Ti1 -68.25(10) . . . . ?
C17 C18 C19 C20 -123.14(16) . . . . ?
C10 C18 C19 C20 52.5(2) . . . . ?
Ti1 C18 C19 C20 -32.19(17) . . . . ?
C18 C19 C20 C21 44.32(18) . . . . ?
C19 C20 C21 C22 -130.01(15) . . . . ?
C19 C20 C21 C29 47.45(19) . . . . ?
C19 C20 C21 Ti1 -39.10(15) . . . . ?
C29 C21 C22 C27 1.05(16) . . . . ?
C20 C21 C22 C27 178.89(13) . . . . ?
Ti1 C21 C22 C27 66.11(10) . . . . ?
C29 C21 C22 C23 176.34(14) . . . . ?
C20 C21 C22 C23 -5.8(2) . . . . ?
Ti1 C21 C22 C23 -118.61(15) . . . . ?
C29 C21 C22 Ti1 -65.06(9) . . . . ?
C20 C21 C22 Ti1 112.78(14) . . . . ?
C27 C22 C23 C24 -10.6(2) . . . . ?
C21 C22 C23 C24 174.72(14) . . . . ?
Ti1 C22 C23 C24 83.44(16) . . . . ?
C22 C23 C24 C25 41.1(2) . . . . ?
C23 C24 C25 C26 -63.7(2) . . . . ?
C24 C25 C26 C27 50.58(19) . . . . ?
C21 C22 C27 C28 -0.87(16) . . . . ?
C23 C22 C27 C28 -176.43(13) . . . . ?
Ti1 C22 C27 C28 62.45(10) . . . . ?
C21 C22 C27 C26 176.15(13) . . . . ?
C23 C22 C27 C26 0.6(2) . . . . ?
Ti1 C22 C27 C26 -120.52(13) . . . . ?
C21 C22 C27 Ti1 -63.32(10) . . . . ?
C23 C22 C27 Ti1 121.12(13) . . . . ?
C25 C26 C27 C22 -20.4(2) . . . . ?
C25 C26 C27 C28 155.89(16) . . . . ?
C25 C26 C27 Ti1 -109.76(14) . . . . ?
C22 C27 C28 C29 0.36(15) . . . . ?
C26 C27 C28 C29 -176.40(14) . . . . ?
Ti1 C27 C28 C29 62.79(10) . . . . ?
C22 C27 C28 Ti1 -62.43(10) . . . . ?
C26 C27 C28 Ti1 120.81(15) . . . . ?
C27 C28 C29 C21 0.29(15) . . . . ?
Ti1 C28 C29 C21 66.15(9) . . . . ?
C27 C28 C29 Ti1 -65.86(10) . . . . ?
C22 C21 C29 C28 -0.82(15) . . . . ?
C20 C21 C29 C28 -178.70(13) . . . . ?
Ti1 C21 C29 C28 -67.74(10) . . . . ?
C22 C21 C29 Ti1 66.92(9) . . . . ?
C20 C21 C29 Ti1 -110.96(14) . . . . ?
C2 C1 Si1 C4 -167.21(17) . . . . ?
Ti1 C1 Si1 C4 -33.93(17) . . . . ?
C2 C1 Si1 C5 73.95(19) . . . . ?
Ti1 C1 Si1 C5 -152.77(14) . . . . ?
C2 C1 Si1 C6 -43.6(2) . . . . ?
Ti1 C1 Si1 C6 89.67(16) . . . . ?
C2 C3 Si2 C8 57.41(19) . . . . ?
Ti1 C3 Si2 C8 -166.98(17) . . . . ?
C2 C3 Si2 C9 177.16(16) . . . . ?
Ti1 C3 Si2 C9 -47.23(18) . . . . ?
C2 C3 Si2 C7 -59.87(18) . . . . ?
Ti1 C3 Si2 C7 75.74(18) . . . . ?
C12 C13 C14A C15A -43.0(4) . . . . ?
C13 C14A C15A C16 65.4(5) . . . . ?
C17 C16 C15A C14A -51.2(4) . . . . ?
C12 C13 C14B C15B 44.6(7) . . . . ?
C17 C16 C15B C14B 44.0(5) . . . . ?
C13 C14B C15B C16 -61.9(8) . . . . ?

_refine_diff_density_max         0.379
_refine_diff_density_min         -0.207
_refine_diff_density_rms         0.049

_shelx_res_file                  
;

    AX1557.res created by SHELXL-2014/7


TITL AX1557 in P2(1)/n
CELL 0.71073 14.2569 10.8620 18.2070 90.000 98.8260 90.000
ZERR 4.00 0.0006 0.0004 0.0007 0.000 0.0008 0.000
LATT 1
SYMM -x+1/2, y+1/2, -z+1/2
SFAC C  H  Si Ti
UNIT 116 168 8 4
L.S. 14
OMIT -4 56
ACTA
BOND $H
FMAP 2
PLAN -10
SIZE 0.116 0.224 0.420
SADI 0.005 C13 C14A C13 C14B C14A C15A C14B C15B C15A C16 C15B C16
HTAB
CONF
TEMP -123.140
WGHT    0.046700    1.043200
FVAR       0.11852   0.60803
C1    1    0.354789    0.223320    0.110857    11.00000    0.02171    0.02695 =
         0.02551   -0.00441    0.00219    0.00064
C2    1    0.322529    0.324403    0.077623    11.00000    0.01870    0.02294 =
         0.02963   -0.00595    0.00395   -0.00364
C3    1    0.267140    0.380078    0.023810    11.00000    0.02150    0.02073 =
         0.03340    0.00039    0.00605   -0.00255
C4    1    0.469009    0.003501    0.180273    11.00000    0.05654    0.04340 =
         0.03987    0.00131   -0.00411    0.02119
AFIX 137
H4A   2    0.410639   -0.027137    0.196134    11.00000   -1.50000
H4B   2    0.523688   -0.019709    0.217099    11.00000   -1.50000
H4C   2    0.475769   -0.032529    0.132016    11.00000   -1.50000
AFIX   0
C5    1    0.458674    0.242180    0.265603    11.00000    0.03766    0.05478 =
         0.02766   -0.01014    0.00159    0.00403
AFIX 137
H5A   2    0.468786    0.331309    0.263885    11.00000   -1.50000
H5B   2    0.508414    0.205056    0.301999    11.00000   -1.50000
H5C   2    0.396465    0.225641    0.280100    11.00000   -1.50000
AFIX   0
C6    1    0.573039    0.234406    0.139544    11.00000    0.02476    0.07597 =
         0.04464   -0.02469    0.00540   -0.00348
AFIX 137
H6A   2    0.579729    0.196565    0.091760    11.00000   -1.50000
H6B   2    0.628515    0.214000    0.176315    11.00000   -1.50000
H6C   2    0.568388    0.323981    0.133648    11.00000   -1.50000
AFIX   0
C7    1    0.133733    0.571293    0.080462    11.00000    0.04478    0.03539 =
         0.04850   -0.00120    0.00717    0.01537
AFIX 137
H7A   2    0.077418    0.518418    0.071885    11.00000   -1.50000
H7B   2    0.114292    0.657753    0.074912    11.00000   -1.50000
H7C   2    0.167561    0.557544    0.130838    11.00000   -1.50000
AFIX   0
C8    1    0.314304    0.644342    0.026628    11.00000    0.03812    0.02724 =
         0.12392    0.00771    0.00455   -0.00596
AFIX 137
H8A   2    0.348666    0.634662    0.077199    11.00000   -1.50000
H8B   2    0.289821    0.728564    0.019986    11.00000   -1.50000
H8C   2    0.357443    0.628146   -0.009294    11.00000   -1.50000
AFIX   0
C9    1    0.145377    0.553175   -0.083849    11.00000    0.04812    0.04862 =
         0.04617    0.01331    0.00349    0.01327
AFIX 137
H9A   2    0.189553    0.557425   -0.120043    11.00000   -1.50000
H9B   2    0.108282    0.629392   -0.085899    11.00000   -1.50000
H9C   2    0.102472    0.483033   -0.095634    11.00000   -1.50000
AFIX   0
C10   1    0.333901    0.000114   -0.015241    11.00000    0.02612    0.02348 =
         0.02683   -0.00273    0.00450    0.00441
AFIX  13
H10   2    0.340673   -0.077038    0.015080    11.00000   -1.20000
AFIX   0
C11   1    0.401061    0.097004   -0.010835    11.00000    0.01872    0.03024 =
         0.02589   -0.00603    0.00288    0.00459
AFIX  13
H11   2    0.461477    0.101318    0.025141    11.00000   -1.20000
AFIX   0
C12   1    0.373543    0.179918   -0.068933    11.00000    0.01905    0.03136 =
         0.02716   -0.00310    0.00714   -0.00135
C13   1    0.424259    0.292536   -0.089923    11.00000    0.02657    0.03734 =
         0.04253   -0.00153    0.01309   -0.00831
PART 1
AFIX  23
H13A  2    0.484073    0.267553   -0.107076    21.00000   -1.20000
H13B  2    0.440819    0.345412   -0.045538    21.00000   -1.20000
PART 2
AFIX  23
H13C  2    0.493266    0.275999   -0.084481   -21.00000   -1.20000
H13D  2    0.414128    0.361369   -0.056372   -21.00000   -1.20000
AFIX   0
PART 0
C16   1    0.242997    0.194596   -0.182031    11.00000    0.02992    0.05649 =
         0.02613    0.00899    0.00345   -0.00302
PART 1
AFIX  23
H16A  2    0.187668    0.243305   -0.171966    21.00000   -1.20000
H16B  2    0.220389    0.131971   -0.220169    21.00000   -1.20000
PART 2
AFIX  23
H16C  2    0.173554    0.197456   -0.182223   -21.00000   -1.20000
H16D  2    0.254717    0.144842   -0.225269   -21.00000   -1.20000
AFIX   0
PART 0
C17   1    0.289274    0.132422   -0.111826    11.00000    0.02114    0.03496 =
         0.02204   -0.00111    0.00459   -0.00223
C18   1    0.265631    0.020918   -0.079603    11.00000    0.02397    0.02888 =
         0.02375   -0.00629    0.00575   -0.00220
C19   1    0.180581   -0.059424   -0.104306    11.00000    0.02923    0.03413 =
         0.03031   -0.01002    0.00446   -0.00855
AFIX  23
H19A  2    0.201484   -0.140543   -0.120582    11.00000   -1.20000
H19B  2    0.139506   -0.020657   -0.146812    11.00000   -1.20000
AFIX   0
C20   1    0.124898   -0.076313   -0.039359    11.00000    0.02723    0.02731 =
         0.03426   -0.00484    0.00565   -0.00785
AFIX  23
H20A  2    0.060853   -0.109117   -0.057907    11.00000   -1.20000
H20B  2    0.158108   -0.135855   -0.003205    11.00000   -1.20000
AFIX   0
C21   1    0.116659    0.045468   -0.002256    11.00000    0.01844    0.02550 =
         0.02684    0.00214    0.00300   -0.00457
C22   1    0.137896    0.071548    0.074808    11.00000    0.01959    0.02730 =
         0.02513    0.00326    0.00550   -0.00360
C23   1    0.165161   -0.017728    0.137533    11.00000    0.03511    0.03278 =
         0.02938    0.00916    0.00533   -0.00500
AFIX  23
H23A  2    0.219989   -0.067475    0.127506    11.00000   -1.20000
H23B  2    0.111527   -0.074452    0.140529    11.00000   -1.20000
AFIX   0
C24   1    0.191122    0.049171    0.211735    11.00000    0.04831    0.05078 =
         0.02707    0.00944    0.00219   -0.00752
AFIX  23
H24A  2    0.188778   -0.009885    0.252831    11.00000   -1.20000
H24B  2    0.256934    0.080485    0.215846    11.00000   -1.20000
AFIX   0
C25   1    0.124552    0.156148    0.219771    11.00000    0.05247    0.06258 =
         0.02842   -0.00401    0.01542   -0.00856
AFIX  23
H25A  2    0.140655    0.192246    0.270054    11.00000   -1.20000
H25B  2    0.058440    0.125522    0.214250    11.00000   -1.20000
AFIX   0
C26   1    0.131856    0.255759    0.161312    11.00000    0.03162    0.03881 =
         0.03328   -0.00708    0.01150   -0.00269
AFIX  23
H26A  2    0.081184    0.317731    0.162461    11.00000   -1.20000
H26B  2    0.193932    0.298008    0.172533    11.00000   -1.20000
AFIX   0
C27   1    0.122053    0.198229    0.085905    11.00000    0.01827    0.02850 =
         0.02712   -0.00077    0.00668   -0.00210
C28   1    0.092196    0.251209    0.015110    11.00000    0.01594    0.02594 =
         0.03527    0.00522    0.00477   -0.00002
AFIX  13
H28   2    0.070241    0.338017    0.005687    11.00000   -1.20000
AFIX   0
C29   1    0.089093    0.158245   -0.038933    11.00000    0.01564    0.03067 =
         0.02584    0.00505    0.00046   -0.00320
AFIX  13
H29   2    0.061654    0.167099   -0.092608    11.00000   -1.20000
AFIX   0
SI1   3    0.463170    0.174560    0.171844    11.00000    0.02273    0.03628 =
         0.02236   -0.00655   -0.00183    0.00671
SI2   3    0.213599    0.533514    0.011419    11.00000    0.02366    0.02082 =
         0.04161    0.00395    0.00279    0.00055
TI1   4    0.250634    0.176309    0.010581    11.00000    0.01567    0.01971 =
         0.02077    0.00071    0.00231   -0.00050
PART 1
C14A  1    0.364222    0.365965   -0.150925    21.00000    0.03795    0.03861 =
         0.05577    0.01783    0.01641    0.00185
AFIX  23
H14A  2    0.405003    0.424327   -0.173386    21.00000   -1.20000
H14B  2    0.315941    0.414053   -0.129562    21.00000   -1.20000
AFIX   0
C15A  1    0.315466    0.279064   -0.210293    21.00000    0.03894    0.06448 =
         0.03186    0.01926    0.00785   -0.00459
AFIX  23
H15A  2    0.364179    0.227891   -0.229013    21.00000   -1.20000
H15B  2    0.282987    0.328224   -0.252469    21.00000   -1.20000
AFIX   0
PART 2
C14B  1    0.386737    0.328308   -0.170586   -21.00000    0.04664    0.03661 =
         0.06044    0.01057    0.01887   -0.00379
AFIX  23
H14C  2    0.408761    0.412623   -0.179602   -21.00000   -1.20000
H14D  2    0.414578    0.271936   -0.204139   -21.00000   -1.20000
AFIX   0
C15B  1    0.279032    0.324361   -0.190559   -21.00000    0.04838    0.05080 =
         0.03578    0.01501    0.00831    0.00280
AFIX  23
H15C  2    0.250172    0.380854   -0.157667   -21.00000   -1.20000
H15D  2    0.260178    0.352229   -0.242497   -21.00000   -1.20000
AFIX   0
HKLF 4 1 1 0 0 0 1 0 0 0 1

REM  AX1557 in P2(1)/n
REM R1 =  0.0340 for    5551 Fo > 4sig(Fo)  and  0.0443 for all    6735 data
REM    314 parameters refined using     15 restraints

END

WGHT      0.0467      1.0434

REM No hydrogen bonds found for HTAB generation

REM Highest difference peak  0.379,  deepest hole -0.207,  1-sigma level  0.049
Q1    1   0.2507  0.4650  0.0158  11.00000  0.05    0.38
Q2    1   0.2264 -0.0181 -0.0866  11.00000  0.05    0.33
Q3    1   0.1047  0.0950 -0.0218  11.00000  0.05    0.32
Q4    1   0.3377  0.1492 -0.0963  11.00000  0.05    0.32
Q5    1   0.3990  0.2007  0.1332  11.00000  0.05    0.30
Q6    1   0.2687  0.5884  0.0106  11.00000  0.05    0.30
Q7    1   0.1191  0.2322  0.0493  11.00000  0.05    0.29
Q8    1   0.5241  0.2043  0.1513  11.00000  0.05    0.29
Q9    1   0.2741  0.0626 -0.1062  11.00000  0.05    0.29
Q10   1   0.1241  0.1408  0.0852  11.00000  0.05    0.29
;
_shelx_res_checksum              40264
####################################################################### 
# 
# This file contains crystal structure data downloaded from the 
# Cambridge Structural Database (CSD) hosted by the Cambridge 
# Crystallographic Data Centre (CCDC).
# 
# Full information about CCDC data access policies and citation 
# guidelines are available at http://www.ccdc.cam.ac.uk/access/V1 
# 
# Audit and citation data items may have been added by the CCDC. 
# Please retain this information to preserve the provenance of 
# this file and to allow appropriate attribution of the data. 
# 
#######################################################################

data_ks1463
_database_code_depnum_ccdc_archive 'CCDC 1897220'
loop_
_audit_author_name
_audit_author_address
'Anke Spannenberg'
;LIKAT
Germany
;
_audit_update_record             
;
2019-02-14 deposited with the CCDC.	2019-04-22 downloaded from the CCDC.
;

_audit_creation_method           SHELXL-2014/7
_shelx_SHELXL_version_number     2014/7
_chemical_name_systematic        ?
_chemical_name_common            ?
_chemical_melting_point          ?
_chemical_formula_moiety         ?
_chemical_formula_sum            'C22 H28 Si2'
_chemical_formula_weight         348.62

loop_
_atom_type_symbol
_atom_type_description
_atom_type_scat_dispersion_real
_atom_type_scat_dispersion_imag
_atom_type_scat_source
C C 0.0033 0.0016 'International Tables Vol C Tables 4.2.6.8 and 6.1.1.4'
H H 0.0000 0.0000 'International Tables Vol C Tables 4.2.6.8 and 6.1.1.4'
Si Si 0.0817 0.0704 'International Tables Vol C Tables 4.2.6.8 and 6.1.1.4'

_space_group_crystal_system      monoclinic
_space_group_IT_number           14
_space_group_name_H-M_alt        'P 21/n'
_space_group_name_Hall           '-P 2yn'

_shelx_space_group_comment       
;
The symmetry employed for this shelxl refinement is uniquely defined
by the following loop, which should always be used as a source of
symmetry information in preference to the above space-group names.
They are only intended as comments.
;

loop_
_space_group_symop_operation_xyz
'x, y, z'
'-x+1/2, y+1/2, -z+1/2'
'-x, -y, -z'
'x-1/2, -y-1/2, z-1/2'

_cell_length_a                   11.485(2)
_cell_length_b                   9.6273(19)
_cell_length_c                   19.737(4)
_cell_angle_alpha                90
_cell_angle_beta                 101.59(3)
_cell_angle_gamma                90
_cell_volume                     2137.7(8)
_cell_formula_units_Z            4
_cell_measurement_temperature    150(2)
_cell_measurement_reflns_used    664
_cell_measurement_theta_min      2.07
_cell_measurement_theta_max      25.90

_exptl_crystal_description       plate
_exptl_crystal_colour            colourless
_exptl_crystal_density_meas      ?
_exptl_crystal_density_method    ?
_exptl_crystal_density_diffrn    1.083
_exptl_crystal_F_000             752
_exptl_transmission_factor_min   ?
_exptl_transmission_factor_max   ?
_exptl_crystal_size_max          0.300
_exptl_crystal_size_mid          0.290
_exptl_crystal_size_min          0.090
_exptl_absorpt_coefficient_mu    0.167
_exptl_absorpt_correction_type   multi-scan
_exptl_absorpt_correction_T_min  0.95
_exptl_absorpt_correction_T_max  0.98
_exptl_absorpt_process_details   'LANA (Stoe & Cie, 2012)'
_exptl_absorpt_special_details   ?
_diffrn_ambient_temperature      150(2)
_diffrn_radiation_wavelength     0.71073
_diffrn_radiation_type           MoK\a
_diffrn_radiation_source         'fine-focus sealed tube'
_diffrn_radiation_monochromator  graphite
_diffrn_measurement_device_type  'STOE-IPDS II'
_diffrn_measurement_method       'omega scans'
_diffrn_detector_area_resol_mean ?
_diffrn_reflns_number            36201
_diffrn_reflns_av_unetI/netI     0.0504
_diffrn_reflns_av_R_equivalents  0.0688
_diffrn_reflns_limit_h_min       -15
_diffrn_reflns_limit_h_max       15
_diffrn_reflns_limit_k_min       -12
_diffrn_reflns_limit_k_max       12
_diffrn_reflns_limit_l_min       -26
_diffrn_reflns_limit_l_max       25
_diffrn_reflns_theta_min         1.903
_diffrn_reflns_theta_max         27.997
_diffrn_reflns_theta_full        25.242
_diffrn_measured_fraction_theta_max 1.000
_diffrn_measured_fraction_theta_full 1.000
_diffrn_reflns_Laue_measured_fraction_max 1.000
_diffrn_reflns_Laue_measured_fraction_full 1.000
_diffrn_reflns_point_group_measured_fraction_max 1.000
_diffrn_reflns_point_group_measured_fraction_full 1.000
_reflns_number_total             5154
_reflns_number_gt                3064
_reflns_threshold_expression     'I > 2\s(I)'
_reflns_Friedel_coverage         0.000
_reflns_Friedel_fraction_max     .
_reflns_Friedel_fraction_full    .

_reflns_special_details          
;
 Reflections were merged by SHELXL according to the crystal
 class for the calculation of statistics and refinement.
 
 _reflns_Friedel_fraction is defined as the number of unique
 Friedel pairs measured divided by the number that would be
 possible theoretically, ignoring centric projections and
 systematic absences.
;

_computing_data_collection       'X-AREA (Stoe & Cie, 2012)'
_computing_cell_refinement       X-AREA
_computing_data_reduction        X-AREA
_computing_structure_solution    'SHELXS-97 (Sheldrick, 2008)'
_computing_structure_refinement  'SHELXL-2014/7 (Sheldrick, 2015)'
_computing_molecular_graphics    ?
_computing_publication_material  ?
_refine_special_details          ?
_refine_ls_structure_factor_coef Fsqd
_refine_ls_matrix_type           full
_refine_ls_weighting_scheme      calc
_refine_ls_weighting_details     
'w=1/[\s^2^(Fo^2^)+(0.0489P)^2^] where P=(Fo^2^+2Fc^2^)/3'
_atom_sites_solution_primary     ?
_atom_sites_solution_secondary   ?
_atom_sites_solution_hydrogens   geom
_refine_ls_hydrogen_treatment    constr
_refine_ls_extinction_method     none
_refine_ls_extinction_coef       .
_refine_ls_number_reflns         5154
_refine_ls_number_parameters     223
_refine_ls_number_restraints     0
_refine_ls_R_factor_all          0.0617
_refine_ls_R_factor_gt           0.0338
_refine_ls_wR_factor_ref         0.0852
_refine_ls_wR_factor_gt          0.0805
_refine_ls_goodness_of_fit_ref   0.814
_refine_ls_restrained_S_all      0.814
_refine_ls_shift/su_max          0.002
_refine_ls_shift/su_mean         0.000

loop_
_atom_site_label
_atom_site_type_symbol
_atom_site_fract_x
_atom_site_fract_y
_atom_site_fract_z
_atom_site_U_iso_or_equiv
_atom_site_adp_type
_atom_site_occupancy
_atom_site_site_symmetry_order
_atom_site_calc_flag
_atom_site_refinement_flags_posn
_atom_site_refinement_flags_adp
_atom_site_refinement_flags_occupancy
_atom_site_disorder_assembly
_atom_site_disorder_group
C1 C 0.79007(13) -0.06640(16) 1.12826(7) 0.0452(4) Uani 1 1 d . . . . .
C2 C 0.76056(12) -0.00698(15) 1.07359(7) 0.0396(3) Uani 1 1 d . . . . .
C3 C 0.72492(12) 0.07227(14) 1.01120(7) 0.0382(3) Uani 1 1 d . . . . .
C4 C 0.76636(12) 0.03669(14) 0.95371(7) 0.0374(3) Uani 1 1 d . . . . .
C5 C 0.9649(2) -0.0829(2) 1.26217(10) 0.0928(7) Uani 1 1 d . . . . .
H5A H 1.0294 -0.0659 1.2374 0.139 Uiso 1 1 calc R U . . .
H5B H 0.9944 -0.1403 1.3030 0.139 Uiso 1 1 calc R U . . .
H5C H 0.9361 0.0060 1.2767 0.139 Uiso 1 1 calc R U . . .
C6 C 0.71491(17) -0.2080(2) 1.24656(10) 0.0756(6) Uani 1 1 d . . . . .
H6A H 0.6893 -0.1210 1.2648 0.113 Uiso 1 1 calc R U . . .
H6B H 0.7388 -0.2741 1.2846 0.113 Uiso 1 1 calc R U . . .
H6C H 0.6491 -0.2472 1.2126 0.113 Uiso 1 1 calc R U . . .
C7 C 0.89842(19) -0.3382(2) 1.17527(11) 0.0755(5) Uani 1 1 d . . . . .
H7A H 0.8336 -0.3865 1.1444 0.113 Uiso 1 1 calc R U . . .
H7B H 0.9292 -0.3970 1.2154 0.113 Uiso 1 1 calc R U . . .
H7C H 0.9623 -0.3182 1.1504 0.113 Uiso 1 1 calc R U . . .
C8 C 0.52791(13) 0.15520(17) 1.08308(8) 0.0486(4) Uani 1 1 d . . . . .
H8A H 0.4723 0.2280 1.0906 0.073 Uiso 1 1 calc R U . . .
H8B H 0.5813 0.1329 1.1270 0.073 Uiso 1 1 calc R U . . .
H8C H 0.4834 0.0719 1.0648 0.073 Uiso 1 1 calc R U . . .
C9 C 0.51157(14) 0.25919(18) 0.93785(8) 0.0535(4) Uani 1 1 d . . . . .
H9A H 0.4735 0.1736 0.9175 0.080 Uiso 1 1 calc R U . . .
H9B H 0.5550 0.3024 0.9054 0.080 Uiso 1 1 calc R U . . .
H9C H 0.4507 0.3235 0.9474 0.080 Uiso 1 1 calc R U . . .
C10 C 0.69751(15) 0.37725(17) 1.05549(9) 0.0554(4) Uani 1 1 d . . . . .
H10A H 0.7337 0.4207 1.0199 0.083 Uiso 1 1 calc R U . . .
H10B H 0.7597 0.3529 1.0954 0.083 Uiso 1 1 calc R U . . .
H10C H 0.6416 0.4424 1.0700 0.083 Uiso 1 1 calc R U . . .
C11 C 0.83617(12) -0.09066(15) 0.94697(7) 0.0374(3) Uani 1 1 d . . . . .
C12 C 0.80695(13) -0.21928(16) 0.97117(7) 0.0454(3) Uani 1 1 d . . . . .
H12 H 0.7426 -0.2262 0.9946 0.055 Uiso 1 1 calc R U . . .
C13 C 0.87020(14) -0.33668(17) 0.96152(8) 0.0513(4) Uani 1 1 d . . . . .
H13 H 0.8489 -0.4237 0.9782 0.062 Uiso 1 1 calc R U . . .
C14 C 0.96415(13) -0.32917(16) 0.92784(8) 0.0477(4) Uani 1 1 d . . . . .
H14 H 1.0074 -0.4105 0.9212 0.057 Uiso 1 1 calc R U . . .
C15 C 0.99470(13) -0.20283(16) 0.90394(7) 0.0454(4) Uani 1 1 d . . . . .
H15 H 1.0598 -0.1966 0.8810 0.054 Uiso 1 1 calc R U . . .
C16 C 0.93119(12) -0.08510(16) 0.91308(7) 0.0415(3) Uani 1 1 d . . . . .
H16 H 0.9527 0.0014 0.8959 0.050 Uiso 1 1 calc R U . . .
C17 C 0.74320(12) 0.12759(15) 0.89147(7) 0.0389(3) Uani 1 1 d . . . . .
C18 C 0.67845(13) 0.07807(16) 0.82884(7) 0.0443(3) Uani 1 1 d . . . . .
H18 H 0.6502 -0.0149 0.8256 0.053 Uiso 1 1 calc R U . . .
C19 C 0.65495(14) 0.16336(18) 0.77136(8) 0.0515(4) Uani 1 1 d . . . . .
H19 H 0.6090 0.1295 0.7291 0.062 Uiso 1 1 calc R U . . .
C20 C 0.69799(15) 0.29745(18) 0.77520(8) 0.0536(4) Uani 1 1 d . . . . .
H20 H 0.6819 0.3559 0.7356 0.064 Uiso 1 1 calc R U . . .
C21 C 0.76432(15) 0.34634(18) 0.83651(8) 0.0549(4) Uani 1 1 d . . . . .
H21 H 0.7944 0.4385 0.8391 0.066 Uiso 1 1 calc R U . . .
C22 C 0.78726(13) 0.26202(16) 0.89427(8) 0.0473(4) Uani 1 1 d . . . . .
H22 H 0.8336 0.2964 0.9363 0.057 Uiso 1 1 calc R U . . .
Si1 Si 0.84224(4) -0.17375(5) 1.20470(2) 0.04679(12) Uani 1 1 d . . . . .
Si2 Si 0.61679(3) 0.21745(4) 1.01988(2) 0.04101(11) Uani 1 1 d . . . . .

loop_
_atom_site_aniso_label
_atom_site_aniso_U_11
_atom_site_aniso_U_22
_atom_site_aniso_U_33
_atom_site_aniso_U_23
_atom_site_aniso_U_13
_atom_site_aniso_U_12
C1 0.0493(9) 0.0477(9) 0.0401(8) -0.0007(7) 0.0122(7) -0.0041(7)
C2 0.0408(8) 0.0421(8) 0.0382(8) -0.0017(6) 0.0133(6) -0.0037(6)
C3 0.0390(7) 0.0408(8) 0.0349(7) 0.0022(6) 0.0076(6) -0.0052(6)
C4 0.0357(7) 0.0408(8) 0.0357(7) 0.0009(6) 0.0068(6) -0.0047(6)
C5 0.1188(18) 0.0814(15) 0.0608(12) 0.0213(11) -0.0233(12) -0.0374(13)
C6 0.0734(13) 0.1003(16) 0.0577(11) 0.0312(11) 0.0240(10) 0.0126(11)
C7 0.0838(14) 0.0641(12) 0.0792(13) 0.0110(10) 0.0175(11) 0.0136(10)
C8 0.0444(8) 0.0544(10) 0.0491(9) -0.0077(7) 0.0141(7) -0.0033(7)
C9 0.0501(9) 0.0561(10) 0.0546(9) 0.0041(8) 0.0111(8) 0.0097(7)
C10 0.0577(10) 0.0498(10) 0.0624(10) -0.0061(8) 0.0208(8) -0.0059(8)
C11 0.0377(7) 0.0418(8) 0.0321(7) 0.0005(6) 0.0056(6) -0.0022(6)
C12 0.0470(8) 0.0453(9) 0.0464(8) 0.0016(7) 0.0153(7) -0.0026(7)
C13 0.0582(9) 0.0419(9) 0.0558(9) 0.0035(7) 0.0163(8) -0.0023(7)
C14 0.0464(8) 0.0467(9) 0.0492(9) -0.0042(7) 0.0076(7) 0.0043(7)
C15 0.0391(8) 0.0552(10) 0.0429(8) -0.0030(7) 0.0108(6) -0.0004(7)
C16 0.0404(7) 0.0455(8) 0.0396(8) 0.0005(6) 0.0104(6) -0.0031(6)
C17 0.0400(7) 0.0432(8) 0.0356(7) 0.0022(6) 0.0124(6) 0.0017(6)
C18 0.0495(8) 0.0471(9) 0.0369(8) -0.0005(7) 0.0101(7) 0.0032(7)
C19 0.0562(9) 0.0617(11) 0.0364(8) 0.0020(7) 0.0091(7) 0.0075(8)
C20 0.0601(10) 0.0599(11) 0.0432(9) 0.0149(8) 0.0161(8) 0.0084(8)
C21 0.0622(10) 0.0512(10) 0.0529(10) 0.0114(8) 0.0157(8) -0.0042(8)
C22 0.0507(9) 0.0500(10) 0.0412(8) 0.0045(7) 0.0092(7) -0.0064(7)
Si1 0.0524(3) 0.0481(3) 0.0392(2) 0.00755(19) 0.00759(19) -0.00289(19)
Si2 0.0417(2) 0.0423(2) 0.0402(2) -0.00121(18) 0.01101(17) -0.00096(18)

_geom_special_details            
;
 All esds (except the esd in the dihedral angle between two l.s. planes)
 are estimated using the full covariance matrix.  The cell esds are taken
 into account individually in the estimation of esds in distances, angles
 and torsion angles; correlations between esds in cell parameters are only
 used when they are defined by crystal symmetry.  An approximate (isotropic)
 treatment of cell esds is used for estimating esds involving l.s. planes.
;

loop_
_geom_bond_atom_site_label_1
_geom_bond_atom_site_label_2
_geom_bond_distance
_geom_bond_site_symmetry_2
_geom_bond_publ_flag
C1 C2 1.2080(19) . ?
C1 Si1 1.8276(16) . ?
C2 C3 1.4364(19) . ?
C3 C4 1.3595(18) . ?
C3 Si2 1.9002(15) . ?
C4 C11 1.485(2) . ?
C4 C17 1.4881(19) . ?
C5 Si1 1.842(2) . ?
C5 H5A 0.9800 . ?
C5 H5B 0.9800 . ?
C5 H5C 0.9800 . ?
C6 Si1 1.8481(18) . ?
C6 H6A 0.9800 . ?
C6 H6B 0.9800 . ?
C6 H6C 0.9800 . ?
C7 Si1 1.8466(19) . ?
C7 H7A 0.9800 . ?
C7 H7B 0.9800 . ?
C7 H7C 0.9800 . ?
C8 Si2 1.8625(15) . ?
C8 H8A 0.9800 . ?
C8 H8B 0.9800 . ?
C8 H8C 0.9800 . ?
C9 Si2 1.8592(17) . ?
C9 H9A 0.9800 . ?
C9 H9B 0.9800 . ?
C9 H9C 0.9800 . ?
C10 Si2 1.8596(17) . ?
C10 H10A 0.9800 . ?
C10 H10B 0.9800 . ?
C10 H10C 0.9800 . ?
C11 C16 1.3909(18) . ?
C11 C12 1.392(2) . ?
C12 C13 1.377(2) . ?
C12 H12 0.9500 . ?
C13 C14 1.378(2) . ?
C13 H13 0.9500 . ?
C14 C15 1.375(2) . ?
C14 H14 0.9500 . ?
C15 C16 1.379(2) . ?
C15 H15 0.9500 . ?
C16 H16 0.9500 . ?
C17 C22 1.387(2) . ?
C17 C18 1.392(2) . ?
C18 C19 1.382(2) . ?
C18 H18 0.9500 . ?
C19 C20 1.379(2) . ?
C19 H19 0.9500 . ?
C20 C21 1.377(2) . ?
C20 H20 0.9500 . ?
C21 C22 1.381(2) . ?
C21 H21 0.9500 . ?
C22 H22 0.9500 . ?

loop_
_geom_angle_atom_site_label_1
_geom_angle_atom_site_label_2
_geom_angle_atom_site_label_3
_geom_angle
_geom_angle_site_symmetry_1
_geom_angle_site_symmetry_3
_geom_angle_publ_flag
C2 C1 Si1 172.62(13) . . ?
C1 C2 C3 176.07(15) . . ?
C4 C3 C2 119.63(13) . . ?
C4 C3 Si2 127.25(11) . . ?
C2 C3 Si2 113.09(9) . . ?
C3 C4 C11 124.65(12) . . ?
C3 C4 C17 120.42(12) . . ?
C11 C4 C17 114.94(11) . . ?
Si1 C5 H5A 109.5 . . ?
Si1 C5 H5B 109.5 . . ?
H5A C5 H5B 109.5 . . ?
Si1 C5 H5C 109.5 . . ?
H5A C5 H5C 109.5 . . ?
H5B C5 H5C 109.5 . . ?
Si1 C6 H6A 109.5 . . ?
Si1 C6 H6B 109.5 . . ?
H6A C6 H6B 109.5 . . ?
Si1 C6 H6C 109.5 . . ?
H6A C6 H6C 109.5 . . ?
H6B C6 H6C 109.5 . . ?
Si1 C7 H7A 109.5 . . ?
Si1 C7 H7B 109.5 . . ?
H7A C7 H7B 109.5 . . ?
Si1 C7 H7C 109.5 . . ?
H7A C7 H7C 109.5 . . ?
H7B C7 H7C 109.5 . . ?
Si2 C8 H8A 109.5 . . ?
Si2 C8 H8B 109.5 . . ?
H8A C8 H8B 109.5 . . ?
Si2 C8 H8C 109.5 . . ?
H8A C8 H8C 109.5 . . ?
H8B C8 H8C 109.5 . . ?
Si2 C9 H9A 109.5 . . ?
Si2 C9 H9B 109.5 . . ?
H9A C9 H9B 109.5 . . ?
Si2 C9 H9C 109.5 . . ?
H9A C9 H9C 109.5 . . ?
H9B C9 H9C 109.5 . . ?
Si2 C10 H10A 109.5 . . ?
Si2 C10 H10B 109.5 . . ?
H10A C10 H10B 109.5 . . ?
Si2 C10 H10C 109.5 . . ?
H10A C10 H10C 109.5 . . ?
H10B C10 H10C 109.5 . . ?
C16 C11 C12 117.75(13) . . ?
C16 C11 C4 120.07(12) . . ?
C12 C11 C4 122.12(12) . . ?
C13 C12 C11 120.81(13) . . ?
C13 C12 H12 119.6 . . ?
C11 C12 H12 119.6 . . ?
C12 C13 C14 120.63(15) . . ?
C12 C13 H13 119.7 . . ?
C14 C13 H13 119.7 . . ?
C15 C14 C13 119.35(14) . . ?
C15 C14 H14 120.3 . . ?
C13 C14 H14 120.3 . . ?
C14 C15 C16 120.25(13) . . ?
C14 C15 H15 119.9 . . ?
C16 C15 H15 119.9 . . ?
C15 C16 C11 121.20(14) . . ?
C15 C16 H16 119.4 . . ?
C11 C16 H16 119.4 . . ?
C22 C17 C18 118.71(13) . . ?
C22 C17 C4 120.84(13) . . ?
C18 C17 C4 120.43(13) . . ?
C19 C18 C17 120.43(15) . . ?
C19 C18 H18 119.8 . . ?
C17 C18 H18 119.8 . . ?
C20 C19 C18 120.15(15) . . ?
C20 C19 H19 119.9 . . ?
C18 C19 H19 119.9 . . ?
C21 C20 C19 119.82(15) . . ?
C21 C20 H20 120.1 . . ?
C19 C20 H20 120.1 . . ?
C20 C21 C22 120.31(16) . . ?
C20 C21 H21 119.8 . . ?
C22 C21 H21 119.8 . . ?
C21 C22 C17 120.54(15) . . ?
C21 C22 H22 119.7 . . ?
C17 C22 H22 119.7 . . ?
C1 Si1 C5 108.84(8) . . ?
C1 Si1 C7 107.60(8) . . ?
C5 Si1 C7 109.18(11) . . ?
C1 Si1 C6 108.21(8) . . ?
C5 Si1 C6 112.66(11) . . ?
C7 Si1 C6 110.21(10) . . ?
C9 Si2 C10 109.74(8) . . ?
C9 Si2 C8 107.75(7) . . ?
C10 Si2 C8 108.17(7) . . ?
C9 Si2 C3 113.75(7) . . ?
C10 Si2 C3 110.94(7) . . ?
C8 Si2 C3 106.25(7) . . ?

loop_
_geom_torsion_atom_site_label_1
_geom_torsion_atom_site_label_2
_geom_torsion_atom_site_label_3
_geom_torsion_atom_site_label_4
_geom_torsion
_geom_torsion_site_symmetry_1
_geom_torsion_site_symmetry_2
_geom_torsion_site_symmetry_3
_geom_torsion_site_symmetry_4
_geom_torsion_publ_flag
C2 C3 C4 C11 7.7(2) . . . . ?
Si2 C3 C4 C11 -170.23(10) . . . . ?
C2 C3 C4 C17 -172.18(12) . . . . ?
Si2 C3 C4 C17 9.8(2) . . . . ?
C3 C4 C11 C16 -140.19(14) . . . . ?
C17 C4 C11 C16 39.73(18) . . . . ?
C3 C4 C11 C12 42.5(2) . . . . ?
C17 C4 C11 C12 -137.54(14) . . . . ?
C16 C11 C12 C13 -0.2(2) . . . . ?
C4 C11 C12 C13 177.16(14) . . . . ?
C11 C12 C13 C14 0.2(2) . . . . ?
C12 C13 C14 C15 0.2(2) . . . . ?
C13 C14 C15 C16 -0.6(2) . . . . ?
C14 C15 C16 C11 0.6(2) . . . . ?
C12 C11 C16 C15 -0.2(2) . . . . ?
C4 C11 C16 C15 -177.63(13) . . . . ?
C3 C4 C17 C22 62.50(19) . . . . ?
C11 C4 C17 C22 -117.42(14) . . . . ?
C3 C4 C17 C18 -118.66(15) . . . . ?
C11 C4 C17 C18 61.42(17) . . . . ?
C22 C17 C18 C19 -2.4(2) . . . . ?
C4 C17 C18 C19 178.74(13) . . . . ?
C17 C18 C19 C20 1.6(2) . . . . ?
C18 C19 C20 C21 -0.1(2) . . . . ?
C19 C20 C21 C22 -0.4(2) . . . . ?
C20 C21 C22 C17 -0.5(2) . . . . ?
C18 C17 C22 C21 1.9(2) . . . . ?
C4 C17 C22 C21 -179.28(13) . . . . ?

_refine_diff_density_max         0.206
_refine_diff_density_min         -0.289
_refine_diff_density_rms         0.033

_shelx_res_file                  
;

    ks1463.res created by SHELXL-2014/7


TITL ks1463 in P2(1)/n
CELL 0.71073  11.48490   9.62730  19.73650  90.0000 101.5920  90.0000
ZERR    4.00   0.00230   0.00193   0.00395   0.0000   0.0300   0.0000
LATT 1
SYMM 0.5-X, 0.5+Y, 0.5-Z
SFAC C  H  Si
UNIT 88 112 8
OMIT  -4.00  56.00
L.S. 14
ACTA
size 0.30 0.29 0.09
TEMP -123.15
BOND $H
HTAB
CONF
BOND
FMAP 2
PLAN -10
WGHT    0.048900
FVAR       0.15930
C1    1    0.790070   -0.066396    1.128255    11.00000    0.04927    0.04773 =
         0.04008   -0.00070    0.01217   -0.00407
C2    1    0.760555   -0.006982    1.073587    11.00000    0.04078    0.04212 =
         0.03822   -0.00167    0.01330   -0.00367
C3    1    0.724924    0.072270    1.011201    11.00000    0.03896    0.04083 =
         0.03491    0.00221    0.00756   -0.00521
C4    1    0.766364    0.036687    0.953714    11.00000    0.03567    0.04078 =
         0.03566    0.00087    0.00676   -0.00472
C5    1    0.964888   -0.082862    1.262175    11.00000    0.11884    0.08135 =
         0.06078    0.02130   -0.02330   -0.03743
AFIX 137
H5A   2    1.029417   -0.065892    1.237410    11.00000   -1.50000
H5B   2    0.994367   -0.140317    1.303008    11.00000   -1.50000
H5C   2    0.936122    0.005963    1.276680    11.00000   -1.50000
AFIX   0
C6    1    0.714913   -0.208034    1.246564    11.00000    0.07344    0.10033 =
         0.05770    0.03117    0.02396    0.01264
AFIX 137
H6A   2    0.689344   -0.120956    1.264761    11.00000   -1.50000
H6B   2    0.738801   -0.274136    1.284577    11.00000   -1.50000
H6C   2    0.649080   -0.247193    1.212553    11.00000   -1.50000
AFIX   0
C7    1    0.898422   -0.338165    1.175270    11.00000    0.08376    0.06406 =
         0.07918    0.01097    0.01750    0.01363
AFIX 137
H7A   2    0.833609   -0.386543    1.144376    11.00000   -1.50000
H7B   2    0.929168   -0.397012    1.215394    11.00000   -1.50000
H7C   2    0.962308   -0.318198    1.150423    11.00000   -1.50000
AFIX   0
C8    1    0.527906    0.155197    1.083077    11.00000    0.04438    0.05444 =
         0.04908   -0.00770    0.01406   -0.00326
AFIX 137
H8A   2    0.472279    0.228040    1.090627    11.00000   -1.50000
H8B   2    0.581302    0.132902    1.127014    11.00000   -1.50000
H8C   2    0.483367    0.071892    1.064843    11.00000   -1.50000
AFIX   0
C9    1    0.511566    0.259188    0.937851    11.00000    0.05015    0.05611 =
         0.05459    0.00415    0.01115    0.00972
AFIX 137
H9A   2    0.473520    0.173609    0.917510    11.00000   -1.50000
H9B   2    0.555014    0.302443    0.905423    11.00000   -1.50000
H9C   2    0.450697    0.323509    0.947383    11.00000   -1.50000
AFIX   0
C10   1    0.697508    0.377249    1.055495    11.00000    0.05775    0.04979 =
         0.06239   -0.00608    0.02079   -0.00589
AFIX 137
H10A  2    0.733715    0.420738    1.019859    11.00000   -1.50000
H10B  2    0.759734    0.352864    1.095418    11.00000   -1.50000
H10C  2    0.641612    0.442355    1.069975    11.00000   -1.50000
AFIX   0
C11   1    0.836167   -0.090656    0.946971    11.00000    0.03770    0.04178 =
         0.03210    0.00048    0.00563   -0.00224
C12   1    0.806945   -0.219284    0.971174    11.00000    0.04704    0.04532 =
         0.04638    0.00157    0.01532   -0.00263
AFIX  43
H12   2    0.742594   -0.226156    0.994633    11.00000   -1.20000
AFIX   0
C13   1    0.870196   -0.336679    0.961519    11.00000    0.05822    0.04188 =
         0.05578    0.00354    0.01628   -0.00226
AFIX  43
H13   2    0.848863   -0.423655    0.978235    11.00000   -1.20000
AFIX   0
C14   1    0.964148   -0.329171    0.927837    11.00000    0.04643    0.04669 =
         0.04922   -0.00417    0.00757    0.00426
AFIX  43
H14   2    1.007379   -0.410472    0.921193    11.00000   -1.20000
AFIX   0
C15   1    0.994700   -0.202829    0.903938    11.00000    0.03906    0.05521 =
         0.04288   -0.00301    0.01082   -0.00043
AFIX  43
H15   2    1.059801   -0.196631    0.881044    11.00000   -1.20000
AFIX   0
C16   1    0.931191   -0.085102    0.913080    11.00000    0.04039    0.04547 =
         0.03961    0.00048    0.01038   -0.00312
AFIX  43
H16   2    0.952737    0.001358    0.895918    11.00000   -1.20000
AFIX   0
C17   1    0.743197    0.127587    0.891468    11.00000    0.03998    0.04324 =
         0.03558    0.00224    0.01239    0.00174
C18   1    0.678447    0.078070    0.828842    11.00000    0.04947    0.04715 =
         0.03688   -0.00052    0.01015    0.00317
AFIX  43
H18   2    0.650232   -0.014936    0.825592    11.00000   -1.20000
AFIX   0
C19   1    0.654948    0.163359    0.771362    11.00000    0.05619    0.06171 =
         0.03642    0.00201    0.00906    0.00754
AFIX  43
H19   2    0.609041    0.129518    0.729122    11.00000   -1.20000
AFIX   0
C20   1    0.697993    0.297445    0.775198    11.00000    0.06013    0.05994 =
         0.04323    0.01485    0.01611    0.00844
AFIX  43
H20   2    0.681929    0.355925    0.735646    11.00000   -1.20000
AFIX   0
C21   1    0.764317    0.346335    0.836510    11.00000    0.06215    0.05125 =
         0.05290    0.01140    0.01573   -0.00422
AFIX  43
H21   2    0.794440    0.438500    0.839095    11.00000   -1.20000
AFIX   0
C22   1    0.787257    0.262019    0.894267    11.00000    0.05071    0.05000 =
         0.04115    0.00454    0.00919   -0.00645
AFIX  43
H22   2    0.833604    0.296396    0.936261    11.00000   -1.20000
AFIX   0
SI1   3    0.842237   -0.173746    1.204698    11.00000    0.05244    0.04808 =
         0.03919    0.00755    0.00759   -0.00289
SI2   3    0.616792    0.217455    1.019879    11.00000    0.04173    0.04230 =
         0.04015   -0.00121    0.01101   -0.00096
HKLF 4

REM  ks1463 in P2(1)/n
REM R1 =  0.0338 for    3064 Fo > 4sig(Fo)  and  0.0617 for all    5154 data
REM    223 parameters refined using      0 restraints

END

WGHT      0.0491      0.0000

REM No hydrogen bonds found for HTAB generation

REM Highest difference peak  0.206,  deepest hole -0.289,  1-sigma level  0.033
Q1    1   0.6892  0.1323  1.0130  11.00000  0.05    0.21
Q2    1   0.7468 -0.1797  1.2067  11.00000  0.05    0.19
Q3    1   0.5944  0.1886  1.0729  11.00000  0.05    0.18
Q4    1   0.5569  0.1453  1.0445  11.00000  0.05    0.17
Q5    1   0.7487  0.0777  0.9215  11.00000  0.05    0.17
Q6    1   0.5172  0.2006  1.0257  11.00000  0.05    0.16
Q7    1   0.7396  0.0461  1.0327  11.00000  0.05    0.16
Q8    1   0.7582  0.0751  0.9858  11.00000  0.05    0.16
Q9    1   0.9004 -0.0341  1.2751  11.00000  0.05    0.15
Q10   1   0.8537 -0.0924  0.9108  11.00000  0.05    0.15
;
_shelx_res_checksum              64789
